# Supplementary material for: Identification of learning-induced changes in protein networks in the hippocampi of a mouse model of Alzheimer's disease
Source: Transl Psychiatry. 2016 Jul 5;6(7):e849–. doi: 10.1038/tp.2016.114 (PMC4969764; doi:10.1038/tp.2016.114)
Supplement: Supplementary Dataset 1 [file tp2016114x5.xls]

## Sheet: 3xTg-AD-L vs 3xTg-AD-N
	DETAIL	MEAN_ratio	STANDARD_DEVIATION	ADJ_P.VALUE
	6.8 kDa mitochondrial proteolipid OS=Mus musculus GN=Mp68 PE=2 SV=1 - [68MP_MOUSE]	0.824924	0.200055	0.015984
	Abhydrolase domain-containing protein 16A OS=Mus musculus GN=Abhd16a PE=1 SV=3 - [ABHGA_MOUSE]	0.814057	0.168894	0.011988
	Acyl-CoA-binding protein OS=Mus musculus GN=Dbi PE=1 SV=1 - [D3Z563_MOUSE]	0.754896	0.302314	0.042957
	ADP/ATP translocase 1 OS=Mus musculus GN=Slc25a4 PE=1 SV=4 - [ADT1_MOUSE]	0.696753	0.184871	0.000999001
	ADP/ATP translocase 2 OS=Mus musculus GN=Slc25a5 PE=1 SV=3 - [ADT2_MOUSE]	0.730584	0.161599	0.002997
6.8 kDa mitochondrial proteolipid OS=Mus musculus GN=Mp68 PE=2 SV=1 - [68MP_MOUSE]	AFG3-like protein 2 OS=Mus musculus GN=Afg3l2 PE=1 SV=1 - [AFG32_MOUSE]	0.758974	0.267327	0.001998
	Alpha-actinin-4 (Fragment) OS=Mus musculus GN=Actn4 PE=4 SV=1 - [D3Z0L8_MOUSE]	1.23325	0.26257	0.030969
	Alpha-parvin OS=Mus musculus GN=Parva PE=1 SV=1 - [D6RHM9_MOUSE]	0.72648	0.561874	0.00599401
	Annexin (Fragment) OS=Mus musculus GN=Anxa2 PE=1 SV=1 - [B0V2N8_MOUSE]	1.51399	0.0693904	0.002997
	Apoptosis inhibitor 5 OS=Mus musculus GN=Api5 PE=1 SV=2 - [API5_MOUSE]	1.24136	0.205763	0.00799201
	Arfaptin-2 OS=Mus musculus GN=Arfip2 PE=2 SV=2 - [ARFP2_MOUSE]	0.807164	0.163109	0.033966
	Arfaptin-2 OS=Mus musculus GN=Arfip2 PE=2 SV=2 - [ARFP2_MOUSE]	0.698415	0.0713462	0.041958
	Arf-GAP with GTPase, ANK repeat and PH domain-containing protein 1 OS=Mus musculus GN=Agap1 PE=4 SV=1 - [E9Q3K3_MOUSE]	0.618942	0.404746	0.003996
	Ashwin OS=Mus musculus PE=1 SV=1 - [ASHWN_MOUSE]	1.38784	0.168103	0.002997
	ATP synthase F(0) complex subunit B1, mitochondrial OS=Mus musculus GN=Atp5f1 PE=1 SV=1 - [AT5F1_MOUSE]	0.682547	0.188948	0.000999001
	ATP synthase F(0) complex subunit C1, mitochondrial OS=Mus musculus GN=Atp5g1 PE=2 SV=1 - [AT5G1_MOUSE]	1.24896	0.406816	0.004995
Isoform Zeta of Lamina-associated polypeptide 2, isoforms alpha/zeta OS=Mus musculus GN=Tmpo - [LAP2A_MOUSE]	ATP synthase protein 8 OS=Mus musculus GN=Mtatp8 PE=1 SV=1 - [ATP8_MOUSE]	0.65991	0.163108	0.001998
	ATP synthase subunit e, mitochondrial OS=Mus musculus GN=Atp5i PE=1 SV=2 - [ATP5I_MOUSE]	0.739111	0.254552	0.000999001
	ATP synthase subunit f, mitochondrial OS=Mus musculus GN=Atp5j2 PE=4 SV=1 - [F8WHP8_MOUSE]	0.799736	0.172108	0.004995
Isoform 3 of Unconventional myosin-Ic OS=Mus musculus GN=Myo1c - [MYO1C_MOUSE]	ATPase inhibitor, mitochondrial OS=Mus musculus GN=Atpif1 PE=1 SV=1 - [E9PV44_MOUSE]	0.768043	0.22895	0.001998
E3 SUMO-protein ligase RanBP2 OS=Mus musculus GN=Ranbp2 PE=1 SV=2 - [RBP2_MOUSE]	ATPase, H+ transporting, lysosomal accessory protein (Fragment) OS=Mus musculus GN=Atp6ap1 PE=4 SV=1 - [B7FAU7_MOUSE]	0.828765	0.0170903	0.036963
	Bardet-Biedl syndrome 2 protein homolog OS=Mus musculus GN=Bbs2 PE=1 SV=1 - [BBS2_MOUSE]	0.825273	0.0270716	0.042957
	Calcium-binding mitochondrial carrier protein Aralar1 OS=Mus musculus GN=Slc25a12 PE=1 SV=1 - [CMC1_MOUSE]	0.748037	0.192929	0.001998
	Carboxylesterase 1C OS=Mus musculus GN=Ces1c PE=1 SV=4 - [EST1C_MOUSE]	1.35051	0.2301	0.00899101
	CD82 antigen OS=Mus musculus GN=Cd82 PE=1 SV=1 - [CD82_MOUSE]	1.42549	0.0461841	0.002997
	Claudin-11 OS=Mus musculus GN=Cldn11 PE=1 SV=1 - [CLD11_MOUSE]	0.812697	0.125699	0.00699301
Solute carrier family 35 member F1 OS=Mus musculus GN=Slc35f1 PE=2 SV=1 - [S35F1_MOUSE]	Coiled-coil domain-containing protein 127 (Fragment) OS=Mus musculus GN=Ccdc127 PE=4 SV=1 - [E0CYX9_MOUSE]	1.24182	0.269667	0.03996
Isoform 4 of Pleckstrin homology domain-containing family B member 1 OS=Mus musculus GN=Plekhb1 - [PKHB1_MOUSE]	Coiled-coil domain-containing protein 58 OS=Mus musculus GN=Ccdc58 PE=4 SV=1 - [E9Q4B5_MOUSE]	1.2303	0.103624	0.032967
	Crooked neck-like protein 1 OS=Mus musculus GN=Crnkl1 PE=1 SV=1 - [CRNL1_MOUSE]	1.26298	0.157586	0.011988
	Cytochrome c oxidase subunit 2 OS=Mus musculus GN=Mtco2 PE=1 SV=1 - [COX2_MOUSE]	0.616773	0.171886	0.000999001
	Cytochrome c oxidase subunit 4 isoform 1, mitochondrial OS=Mus musculus GN=Cox4i1 PE=1 SV=2 - [COX41_MOUSE]	0.750289	0.157726	0.000999001
UBX domain-containing protein 8 OS=Mus musculus GN=Ubxn8 PE=2 SV=1 - [Q3TTF2_MOUSE]	Cytochrome c oxidase subunit 6C OS=Mus musculus GN=Cox6c PE=1 SV=3 - [COX6C_MOUSE]	0.769044	0.0829887	0.004995
	Cytochrome c oxidase subunit 7A-related protein, mitochondrial OS=Mus musculus GN=Cox7a2l PE=2 SV=1 - [COX7R_MOUSE]	1.26256	0.280382	0.00799201
	Cytochrome c oxidase subunit 7B, mitochondrial OS=Mus musculus GN=Cox7b PE=2 SV=1 - [COX7B_MOUSE]	1.29844	0.425627	0.011988
	Cytochrome c oxidase subunit 7C, mitochondrial OS=Mus musculus GN=Cox7c PE=1 SV=1 - [COX7C_MOUSE]	0.778418	0.159041	0.003996
	Cytochrome c-type heme lyase OS=Mus musculus GN=Hccs PE=4 SV=1 - [G3UXK7_MOUSE]	0.824301	0.077338	0.047952
Isoform 3 of Apoptosis-inducing factor 3 OS=Mus musculus GN=Aifm3 - [AIFM3_MOUSE]	Cytochrome P450 CYP2D22 OS=Mus musculus GN=Cyp2d22 PE=2 SV=1 - [Q9JKY7_MOUSE]	0.810834	0.108122	0.014985
	Decorin OS=Mus musculus GN=Dcn PE=2 SV=1 - [PGS2_MOUSE]	1.71296	0.249528	0.000999001
	Deoxyribonuclease-1 OS=Mus musculus GN=Dnase1 PE=4 SV=1 - [H3BKL7_MOUSE]	0.80572	0.261955	0.00899101
	Dolichyl-diphosphooligosaccharide--protein glycosyltransferase 48 kDa subunit OS=Mus musculus GN=Ddost PE=1 SV=2 - [OST48_MOUSE]	0.812566	0.0537904	0.023976
Isoform 2 of Prostaglandin-H2 D-isomerase OS=Mus musculus GN=Ptgds - [PTGDS_MOUSE]	Dolichyl-diphosphooligosaccharide--protein glycosyltransferase subunit 1 OS=Mus musculus GN=Rpn1 PE=1 SV=1 - [RPN1_MOUSE]	0.810286	0.10642	0.011988
	E3 SUMO-protein ligase RanBP2 OS=Mus musculus GN=Ranbp2 PE=1 SV=2 - [RBP2_MOUSE]	1.45216	0.22709	0.00699301
Tropomyosin 1, alpha, isoform CRA_j OS=Mus musculus GN=Tpm1 PE=3 SV=1 - [G5E8R1_MOUSE]	Excitatory amino acid transporter 1 OS=Mus musculus GN=Slc1a3 PE=1 SV=2 - [EAA1_MOUSE]	0.818349	0.0933994	0.011988
	Fanconi anemia group D2 protein homolog OS=Mus musculus GN=Fancd2 PE=1 SV=2 - [FACD2_MOUSE]	1.26827	0.0810919	0.012987
	Fission 1 (Mitochondrial outer membrane) homolog (Yeast), isoform CRA_c OS=Mus musculus GN=Fis1 PE=4 SV=1 - [G3X9U9_MOUSE]	1.22232	0.281208	0.026973
	Gamma-aminobutyric acid receptor subunit beta-3 (Fragment) OS=Mus musculus GN=Gabrb3 PE=4 SV=1 - [F6WUM4_MOUSE]	0.780584	0.226707	0.026973
	Gamma-aminobutyric acid receptor subunit gamma-2 OS=Mus musculus GN=Gabrg2 PE=2 SV=1 - [Q8C7N0_MOUSE]	0.814548	0.0378433	0.010989
	Gamma-synuclein OS=Mus musculus GN=Sncg PE=1 SV=1 - [SYUG_MOUSE]	1.4027	0.233415	0.00599401
	GDNF family receptor alpha-1 OS=Mus musculus GN=Gfra1 PE=4 SV=1 - [D6RDD4_MOUSE]	0.821158	0.0542495	0.038961
	GTPase NRas OS=Mus musculus GN=Nras PE=2 SV=1 - [RASN_MOUSE]	0.824067	0.00941706	0.033966
	H(+)/Cl(-) exchange transporter 5 OS=Mus musculus GN=Clcn5 PE=2 SV=1 - [CLCN5_MOUSE]	0.797203	0.0404763	0.026973
Tropomyosin beta chain OS=Mus musculus GN=Tpm2 PE=3 SV=1 - [A2AIM4_MOUSE]	Heat shock protein HSP 90-beta (Fragment) OS=Mus musculus GN=Hsp90ab1 PE=1 SV=1 - [E9Q0C3_MOUSE]	1.22561	0.0225821	0.03996
ATP synthase protein 8 OS=Mus musculus GN=Mtatp8 PE=1 SV=1 - [ATP8_MOUSE]	Hemopexin OS=Mus musculus GN=Hpx PE=1 SV=2 - [HEMO_MOUSE]	1.2504	0.551595	0.00899101
	High mobility group protein HMG-I/HMG-Y OS=Mus musculus GN=Hmga1 PE=1 SV=4 - [HMGA1_MOUSE]	1.27954	0.522064	0.014985
	Ig kappa chain V-V region HP R16.7 OS=Mus musculus PE=1 SV=1 - [KV5AB_MOUSE]	0.676754	0.139544	0.003996
	Inter-alpha-trypsin inhibitor heavy chain H2 OS=Mus musculus GN=Itih2 PE=1 SV=1 - [ITIH2_MOUSE]	1.44148	0.339891	0.000999001
	Isoform 2 of Carboxypeptidase M OS=Mus musculus GN=Cpm - [CBPM_MOUSE]	0.759767	0.281639	0.004995
	Isoform 2 of Electrogenic sodium bicarbonate cotransporter 1 OS=Mus musculus GN=Slc4a4 - [S4A4_MOUSE]	0.775761	0.0871849	0.011988
	Isoform 2 of Inter alpha-trypsin inhibitor, heavy chain 4 OS=Mus musculus GN=Itih4 - [ITIH4_MOUSE]	0.80188	0.0981132	0.021978
	Isoform 2 of Prostaglandin-H2 D-isomerase OS=Mus musculus GN=Ptgds - [PTGDS_MOUSE]	1.20787	0.200568	0.00799201
	Isoform 2 of Protein lin-9 homolog OS=Mus musculus GN=Lin9 - [LIN9_MOUSE]	1.22618	0.506332	0.036963
	Isoform 2 of Transcription elongation factor SPT5 OS=Mus musculus GN=Supt5h - [SPT5H_MOUSE]	1.22161	0.0239096	0.027972
ATP synthase F(0) complex subunit C1, mitochondrial OS=Mus musculus GN=Atp5g1 PE=2 SV=1 - [AT5G1_MOUSE]	Isoform 3 of Apoptosis-inducing factor 3 OS=Mus musculus GN=Aifm3 - [AIFM3_MOUSE]	1.26248	0.32403	0.000999001
	Isoform 3 of Constitutive coactivator of PPAR-gamma-like protein 2 OS=Mus musculus GN=Fam120c - [F120C_MOUSE]	1.54892	0.323524	0.031968
	Isoform 3 of NAD-dependent protein deacetylase sirtuin-2 OS=Mus musculus GN=Sirt2 - [SIR2_MOUSE]	1.26226	0.0917487	0.018981
	Isoform 3 of NudC domain-containing protein 3 OS=Mus musculus GN=Nudcd3 - [NUDC3_MOUSE]	0.792776	0.170489	0.004995
	Isoform 3 of Trinucleotide repeat-containing gene 18 protein OS=Mus musculus GN=Tnrc18 - [TNC18_MOUSE]	1.34861	0.0968627	0.020979
	Isoform 3 of Unconventional myosin-Ic OS=Mus musculus GN=Myo1c - [MYO1C_MOUSE]	1.34096	0.447436	0.00799201
	Isoform 4 of Pleckstrin homology domain-containing family B member 1 OS=Mus musculus GN=Plekhb1 - [PKHB1_MOUSE]	1.35764	0.0264853	0.018981
Arfaptin-2 OS=Mus musculus GN=Arfip2 PE=2 SV=2 - [ARFP2_MOUSE]	Isoform 5 of Ubiquitin carboxyl-terminal hydrolase 15 OS=Mus musculus GN=Usp15 - [UBP15_MOUSE]	1.20636	0.169724	0.015984
	Isoform 5b of Peripherin OS=Mus musculus GN=Prph - [PERI_MOUSE]	0.787844	0.000394447	0.020979
	Isoform A of Huntingtin-associated protein 1 OS=Mus musculus GN=Hap1 - [HAP1_MOUSE]	1.22058	0.0723672	0.00599401
Fission 1 (Mitochondrial outer membrane) homolog (Yeast), isoform CRA_c OS=Mus musculus GN=Fis1 PE=4 SV=1 - [G3X9U9_MOUSE]	Isoform Glt-1A of Excitatory amino acid transporter 2 OS=Mus musculus GN=Slc1a2 - [EAA2_MOUSE]	0.748049	0.12961	0.000999001
	Isoform LMW of Kininogen-1 OS=Mus musculus GN=Kng1 - [KNG1_MOUSE]	1.33899	0.617633	0.013986
	Isoform Mt-VDAC1 of Voltage-dependent anion-selective channel protein 1 OS=Mus musculus GN=Vdac1 - [VDAC1_MOUSE]	0.703914	0.187335	0.000999001
	Isoform Zeta of Lamina-associated polypeptide 2, isoforms alpha/zeta OS=Mus musculus GN=Tmpo - [LAP2A_MOUSE]	1.25648	0.349855	0.011988
	Keratin, type II cytoskeletal 75 OS=Mus musculus GN=Krt75 PE=1 SV=1 - [K2C75_MOUSE]	0.81593	0.508901	0.001998
	Lanosterol 14-alpha demethylase OS=Mus musculus GN=Cyp51a1 PE=2 SV=1 - [CP51A_MOUSE]	0.789269	0.0810695	0.023976
	Late secretory pathway protein AVL9 homolog OS=Mus musculus GN=Avl9 PE=2 SV=2 - [AVL9_MOUSE]	1.39455	0.113586	0.00799201
	LETM1 and EF-hand domain-containing protein 1, mitochondrial OS=Mus musculus GN=Letm1 PE=2 SV=1 - [LETM1_MOUSE]	0.670781	0.204201	0.000999001
	Leucine-rich repeat-containing protein 59 OS=Mus musculus GN=Lrrc59 PE=1 SV=1 - [LRC59_MOUSE]	0.765273	0.0418612	0.002997
	Lipid phosphate phosphohydrolase 3 OS=Mus musculus GN=Ppap2b PE=1 SV=1 - [LPP3_MOUSE]	0.738563	0.0747838	0.002997
	MCG55033 OS=Mus musculus GN=Gm10250 PE=4 SV=1 - [G3X9L6_MOUSE]	0.797295	0.0709034	0.012987
	Membrane-associated progesterone receptor component 1 OS=Mus musculus GN=Pgrmc1 PE=1 SV=4 - [PGRC1_MOUSE]	0.746849	0.165751	0.001998
	Mitochondrial 2-oxoglutarate/malate carrier protein OS=Mus musculus GN=Slc25a11 PE=1 SV=3 - [M2OM_MOUSE]	0.634805	0.299004	0.001998
	Mitochondrial carrier homolog 2 OS=Mus musculus GN=Mtch2 PE=3 SV=1 - [A2AFW6_MOUSE]	0.678906	0.228255	0.001998
	Mitochondrial import receptor subunit TOM22 homolog OS=Mus musculus GN=Tomm22 PE=2 SV=3 - [TOM22_MOUSE]	0.785716	0.191115	0.00599401
	Mitochondrial pyruvate carrier 2 OS=Mus musculus GN=Mpc2 PE=1 SV=1 - [MPC2_MOUSE]	0.648236	0.212803	0.000999001
	Muscarinic acetylcholine receptor M1 OS=Mus musculus GN=Chrm1 PE=2 SV=2 - [ACM1_MOUSE]	1.34786	0.440634	0.011988
	NADH dehydrogenase (Ubiquinone) 1 beta subcomplex, 5, isoform CRA_e OS=Mus musculus GN=Ndufb5 PE=4 SV=1 - [D3Z568_MOUSE]	0.797691	0.125463	0.00599401
	NADH dehydrogenase [ubiquinone] 1 alpha subcomplex subunit 11 OS=Mus musculus GN=Ndufa11 PE=2 SV=2 - [NDUAB_MOUSE]	0.756412	0.0780414	0.002997
Alpha-parvin OS=Mus musculus GN=Parva PE=1 SV=1 - [D6RHM9_MOUSE]	NADH dehydrogenase [ubiquinone] 1 alpha subcomplex subunit 13 OS=Mus musculus GN=Ndufa13 PE=1 SV=3 - [NDUAD_MOUSE]	0.706402	0.151318	0.002997
	NADH dehydrogenase [ubiquinone] 1 beta subcomplex subunit 10 (Fragment) OS=Mus musculus GN=Ndufb10 PE=4 SV=1 - [D3YUK4_MOUSE]	0.784286	0.184755	0.00599401
	NADH dehydrogenase [ubiquinone] 1 beta subcomplex subunit 3 OS=Mus musculus GN=Ndufb3 PE=1 SV=1 - [NDUB3_MOUSE]	0.793883	0.139796	0.00999001
	NADH dehydrogenase [ubiquinone] 1 subunit C2 OS=Mus musculus GN=Ndufc2 PE=1 SV=1 - [NDUC2_MOUSE]	0.790041	0.152096	0.003996
	NADH-ubiquinone oxidoreductase chain 1 OS=Mus musculus GN=Mtnd1 PE=1 SV=3 - [NU1M_MOUSE]	0.805595	0.0256004	0.025974
Isoform 3 of Constitutive coactivator of PPAR-gamma-like protein 2 OS=Mus musculus GN=Fam120c - [F120C_MOUSE]	Neutral amino acid transporter A OS=Mus musculus GN=Slc1a4 PE=1 SV=1 - [Q5SSP3_MOUSE]	0.816369	0.121987	0.00899101
	Nodal modulator 1 OS=Mus musculus GN=Nomo1 PE=1 SV=1 - [NOMO1_MOUSE]	0.80631	0.0498278	0.026973
	PHD finger-like domain-containing protein 5A OS=Mus musculus GN=Phf5a PE=1 SV=1 - [PHF5A_MOUSE]	1.20229	0.013494	0.04995
Alpha-actinin-4 (Fragment) OS=Mus musculus GN=Actn4 PE=4 SV=1 - [D3Z0L8_MOUSE]	Phenylalanine--tRNA ligase alpha subunit OS=Mus musculus GN=Farsa PE=3 SV=1 - [E9PWY9_MOUSE]	1.21593	0.430671	0.010989
	Phosphate carrier protein, mitochondrial OS=Mus musculus GN=Slc25a3 PE=1 SV=1 - [MPCP_MOUSE]	0.707099	0.191297	0.000999001
Ashwin OS=Mus musculus PE=1 SV=1 - [ASHWN_MOUSE]	Pleckstrin homology domain-containing family G member 5 OS=Mus musculus GN=Plekhg5 PE=1 SV=1 - [B1AS67_MOUSE]	0.739214	0.258582	0.004995
	Pogo transposable element with ZNF domain OS=Mus musculus GN=Pogz PE=4 SV=1 - [D3YUW8_MOUSE]	1.23933	0.0138686	0.030969
Isoform 3 of Trinucleotide repeat-containing gene 18 protein OS=Mus musculus GN=Tnrc18 - [TNC18_MOUSE]	Potassium voltage-gated channel subfamily A member 1 OS=Mus musculus GN=Kcna1 PE=1 SV=1 - [KCNA1_MOUSE]	1.6377	3.22901	0.000999001
Acyl-CoA-binding protein OS=Mus musculus GN=Dbi PE=1 SV=1 - [D3Z563_MOUSE]	Prostaglandin E synthase 2 OS=Mus musculus GN=Ptges2 PE=1 SV=3 - [PGES2_MOUSE]	0.806517	0.236314	0.010989
	Protein Cald1 OS=Mus musculus GN=Cald1 PE=1 SV=1 - [E9QA15_MOUSE]	1.21672	0.145033	0.012987
	Protein Dos OS=Mus musculus GN=Dos PE=4 SV=1 - [E9Q6U0_MOUSE]	0.784983	0.0775957	0.024975
	Protein FAM162A OS=Mus musculus GN=Fam162a PE=2 SV=1 - [F162A_MOUSE]	0.740505	0.0112655	0.015984
	Protein Igsf9b OS=Mus musculus GN=Igsf9b PE=4 SV=1 - [D3Z169_MOUSE]	0.80609	0.0517544	0.00599401
CD82 antigen OS=Mus musculus GN=Cd82 PE=1 SV=1 - [CD82_MOUSE]	Protein Plcb4 (Fragment) OS=Mus musculus GN=Plcb4 PE=4 SV=1 - [A2AT93_MOUSE]	1.2313	0.435706	0.03996
	Protein Slc24a2 OS=Mus musculus GN=Slc24a2 PE=4 SV=1 - [B1AXF3_MOUSE]	0.751374	0.100188	0.012987
Fanconi anemia group D2 protein homolog OS=Mus musculus GN=Fancd2 PE=1 SV=2 - [FACD2_MOUSE]	Regulating synaptic membrane exocytosis 2 OS=Mus musculus GN=Rims2 PE=1 SV=1 - [D9HP81_MOUSE]	1.25916	0.206631	0.016983
	RNA polymerase II-associated protein 3 OS=Mus musculus GN=Rpap3 PE=1 SV=1 - [RPAP3_MOUSE]	1.29875	0.115827	0.00899101
RNA polymerase II-associated protein 3 OS=Mus musculus GN=Rpap3 PE=1 SV=1 - [RPAP3_MOUSE]	Serine/threonine-protein kinase LMTK2 OS=Mus musculus GN=Lmtk2 PE=1 SV=3 - [LMTK2_MOUSE]	0.7208	0.148832	0.001998
	Sodium- and chloride-dependent GABA transporter 3 OS=Mus musculus GN=Slc6a11 PE=1 SV=2 - [S6A11_MOUSE]	0.824461	0.170447	0.023976
Isoform 2 of Protein lin-9 homolog OS=Mus musculus GN=Lin9 - [LIN9_MOUSE]	Sodium/potassium-transporting ATPase subunit alpha-2 OS=Mus musculus GN=Atp1a2 PE=3 SV=1 - [D3YYN7_MOUSE]	0.786333	0.131012	0.00899101
	Sodium/potassium-transporting ATPase subunit beta-2 OS=Mus musculus GN=Atp1b2 PE=1 SV=2 - [AT1B2_MOUSE]	0.809757	0.10298	0.016983
	Solute carrier family 13 member 5 OS=Mus musculus GN=Slc13a5 PE=2 SV=1 - [S13A5_MOUSE]	0.732503	0.12861	0.004995
Annexin (Fragment) OS=Mus musculus GN=Anxa2 PE=1 SV=1 - [B0V2N8_MOUSE]	Solute carrier family 2, facilitated glucose transporter member 1 OS=Mus musculus GN=Slc2a1 PE=1 SV=4 - [GTR1_MOUSE]	0.799477	0.0770528	0.002997
	Solute carrier family 35 member F1 OS=Mus musculus GN=Slc35f1 PE=2 SV=1 - [S35F1_MOUSE]	1.21538	0.301798	0.032967
	Sorting and assembly machinery component 50 homolog OS=Mus musculus GN=Samm50 PE=1 SV=1 - [SAM50_MOUSE]	0.741572	0.150043	0.001998
	TBC1 domain family member 22A OS=Mus musculus GN=Tbc1d22a PE=1 SV=3 - [TB22A_MOUSE]	1.66747	1.40377	0.000999001
	Trafficking protein particle complex subunit 5 OS=Mus musculus GN=Trappc5 PE=1 SV=1 - [TPPC5_MOUSE]	0.829022	0.122015	0.031968
	Tropomyosin 1, alpha, isoform CRA_j OS=Mus musculus GN=Tpm1 PE=3 SV=1 - [G5E8R1_MOUSE]	1.55427	0.107404	0.01998
	Tropomyosin beta chain OS=Mus musculus GN=Tpm2 PE=3 SV=1 - [A2AIM4_MOUSE]	1.26151	0.387692	0.002997
	UBX domain-containing protein 8 OS=Mus musculus GN=Ubxn8 PE=2 SV=1 - [Q3TTF2_MOUSE]	0.573232	0.200383	0.000999001
Cytochrome c oxidase subunit 7B, mitochondrial OS=Mus musculus GN=Cox7b PE=2 SV=1 - [COX7B_MOUSE]	UHRF1-binding protein 1-like OS=Mus musculus GN=Uhrf1bp1l PE=1 SV=2 - [UH1BL_MOUSE]	0.79854	0.213117	0.013986
	Uncharacterized protein OS=Mus musculus GN=Gm10260 PE=3 SV=2 - [F6YVP7_MOUSE]	0.811503	0.0663603	0.024975
	Up-regulated during skeletal muscle growth protein 5 OS=Mus musculus GN=Usmg5 PE=1 SV=1 - [USMG5_MOUSE]	0.595616	0.235667	0.000999001
	Voltage-dependent anion-selective channel protein 2 (Fragment) OS=Mus musculus GN=Vdac2 PE=1 SV=1 - [G3UX26_MOUSE]	0.654573	0.169378	0.001998
Keratin, type II cytoskeletal 75 OS=Mus musculus GN=Krt75 PE=1 SV=1 - [K2C75_MOUSE]	Voltage-dependent anion-selective channel protein 3 OS=Mus musculus GN=Vdac3 PE=1 SV=1 - [VDAC3_MOUSE]	0.738945	0.214	0.000999001
	Xaa-Pro dipeptidase (Fragment) OS=Mus musculus GN=Pepd PE=4 SV=1 - [G3UXC5_MOUSE]	1.21449	0.133504	0.033966
	Zyxin OS=Mus musculus GN=Zyx PE=1 SV=2 - [ZYX_MOUSE]	0.722192	0.0398999	0.00599401
