# Supplementary material for: Identification of learning-induced changes in protein networks in the hippocampi of a mouse model of Alzheimer's disease
Source: Transl Psychiatry. 2016 Jul 5;6(7):e849–. doi: 10.1038/tp.2016.114 (PMC4969764; doi:10.1038/tp.2016.114)
Supplement: Supplementary Dataset 2 [file tp2016114x6.xls]

## Sheet: NonTg-L vs NonTg-N
DETAIL	MEAN_ratio	STANDARD_DEVIATION	ADJ_P.VALUE
14 kDa phosphohistidine phosphatase OS=Mus musculus GN=Phpt1 PE=2 SV=1 - [PHP14_MOUSE]	1.29294	0.031968	0.031968
1-acyl-sn-glycerol-3-phosphate acyltransferase alpha OS=Mus musculus GN=Agpat1 PE=2 SV=1 - [PLCA_MOUSE]	1.58973	0.016983	0.016983
39S ribosomal protein L40, mitochondrial OS=Mus musculus GN=Mrpl40 PE=4 SV=1 - [D3Z7C0_MOUSE]	1.55557	0.00699301	0.00699301
40S ribosomal protein S9 OS=Mus musculus GN=Rps9 PE=1 SV=3 - [RS9_MOUSE]	1.58058	0.00799201	0.00799201
6.8 kDa mitochondrial proteolipid OS=Mus musculus GN=Mp68 PE=2 SV=1 - [68MP_MOUSE]	0.812979	0.414315	0.047952
60S ribosomal protein L30 OS=Mus musculus GN=Rpl30 PE=2 SV=2 - [RL30_MOUSE]	1.29634	0.035964	0.035964
Abelson tyrosine-protein kinase 2 OS=Mus musculus GN=Abl2 PE=1 SV=1 - [B2RQ57_MOUSE]	1.62442	0.004995	0.004995
Acyl-CoA-binding protein OS=Mus musculus GN=Dbi PE=1 SV=1 - [D3Z563_MOUSE]	0.717843	0.040959	0.040959
Acylglycerol kinase, mitochondrial OS=Mus musculus GN=Agk PE=1 SV=1 - [AGK_MOUSE]	0.63349	0.028971	0.028971
ADP-ribosylation factor GTPase-activating protein 3 OS=Mus musculus GN=Arfgap3 PE=1 SV=2 - [ARFG3_MOUSE]	1.76484	0.015984	0.015984
AH receptor-interacting protein OS=Mus musculus GN=Aip PE=1 SV=1 - [AIP_MOUSE]	1.65224	0.00899101	0.00899101
A-kinase anchor protein 7 isoform alpha OS=Mus musculus GN=Akap7 PE=1 SV=4 - [AKA7A_MOUSE]	2.08108	0.002997	0.002997
Alkaline phosphatase, tissue-nonspecific isozyme OS=Mus musculus GN=Alpl PE=1 SV=2 - [PPBT_MOUSE]	1.7383	0.004995	0.004995
Alpha-actinin-4 (Fragment) OS=Mus musculus GN=Actn4 PE=4 SV=1 - [D3Z0L8_MOUSE]	1.53989	0.013986	0.013986
Alpha-mannosidase 2C1 OS=Mus musculus GN=Man2c1 PE=4 SV=1 - [F8WIE1_MOUSE]	1.24781	0.04995	0.04995
Alpha-parvin OS=Mus musculus GN=Parva PE=1 SV=1 - [D6RHM9_MOUSE]	0.722485	0.267808	0.027972
Amyloid-like protein 1 OS=Mus musculus GN=Aplp1 PE=1 SV=1 - [APLP1_MOUSE]	1.42233	0.020979	0.020979
Ankyrin repeat and MYND domain-containing protein 1 OS=Mus musculus GN=Ankmy1 PE=2 SV=1 - [ANMY1_MOUSE]	1.53986	0.014985	0.014985
Annexin (Fragment) OS=Mus musculus GN=Anxa2 PE=1 SV=1 - [B0V2N8_MOUSE]	1.62433	0.017982	0.017982
AP-4 complex accessory subunit tepsin OS=Mus musculus GN=Enthd2 PE=4 SV=1 - [B1AXJ2_MOUSE]	1.70082	0.016983	0.016983
Arfaptin-2 OS=Mus musculus GN=Arfip2 PE=2 SV=2 - [ARFP2_MOUSE]	0.724486	0.041958	0.041958
Ashwin OS=Mus musculus PE=1 SV=1 - [ASHWN_MOUSE]	1.53243	0.013986	0.013986
ATP synthase F(0) complex subunit C1, mitochondrial OS=Mus musculus GN=Atp5g1 PE=2 SV=1 - [AT5G1_MOUSE]	1.60674	0.016983	0.016983
ATP synthase protein 8 OS=Mus musculus GN=Mtatp8 PE=1 SV=1 - [ATP8_MOUSE]	0.805147	0.307242	0.048951
ATPase, Ca++ transporting, plasma membrane 4 OS=Mus musculus GN=Atp2b4 PE=1 SV=1 - [Q32ME1_MOUSE]	1.45101	0.025974	0.025974
BAG family molecular chaperone regulator 3 OS=Mus musculus GN=Bag3 PE=1 SV=2 - [BAG3_MOUSE]	0.784176	0.046953	0.046953
Bcl-2-associated transcription factor 1 OS=Mus musculus GN=Bclaf1 PE=1 SV=1 - [F8WI22_MOUSE]	1.58971	0.015984	0.015984
Beta-adrenergic receptor kinase 2 OS=Mus musculus GN=Adrbk2 PE=2 SV=2 - [ARBK2_MOUSE]	1.43023	0.040959	0.040959
Breast carcinoma-amplified sequence 1 homolog OS=Mus musculus GN=Bcas1 PE=2 SV=3 - [BCAS1_MOUSE]	1.50152	0.00699301	0.00699301
BRISC and BRCA1-A complex member 1 OS=Mus musculus GN=Babam1 PE=2 SV=1 - [BABA1_MOUSE]	1.76144	0.001998	0.001998
BRO1 domain-containing protein BROX OS=Mus musculus GN=Brox PE=2 SV=1 - [BROX_MOUSE]	1.46656	0.018981	0.018981
Calcium/calmodulin-dependent 3,5-cyclic nucleotide phosphodiesterase 1B OS=Mus musculus GN=Pde1b PE=1 SV=2 - [PDE1B_MOUSE]	1.3919	0.031968	0.031968
cAMP-dependent protein kinase inhibitor alpha OS=Mus musculus GN=Pkia PE=1 SV=2 - [IPKA_MOUSE]	1.871	0.000999001	0.000999001
Cathepsin S OS=Mus musculus GN=Ctss PE=1 SV=2 - [CATS_MOUSE]	1.33392	0.025974	0.025974
CD82 antigen OS=Mus musculus GN=Cd82 PE=1 SV=1 - [CD82_MOUSE]	1.34311	0.037962	0.037962
Centriole, cilia and spindle-associated protein OS=Mus musculus GN=Ccsap PE=2 SV=1 - [CCSAP_MOUSE]	1.28881	0.03996	0.03996
Centromere protein V OS=Mus musculus GN=Cenpv PE=2 SV=2 - [CENPV_MOUSE]	1.2957	0.037962	0.037962
Centrosomal protein of 162 kDa OS=Mus musculus GN=Cep162 PE=1 SV=2 - [CE162_MOUSE]	0.78825	0.334683	0.043956
Centrosomal protein of 170 kDa OS=Mus musculus GN=Cep170 PE=1 SV=1 - [H7BX26_MOUSE]	1.3886	0.030969	0.030969
Charged multivesicular body protein 1a OS=Mus musculus GN=Chmp1a PE=1 SV=1 - [CHM1A_MOUSE]	1.50299	0.010989	0.010989
Charged multivesicular body protein 1b-2 OS=Mus musculus GN=Chmp1b2 PE=2 SV=2 - [CH1B2_MOUSE]	1.32362	0.046953	0.046953
Charged multivesicular body protein 3 OS=Mus musculus GN=Chmp3 PE=1 SV=3 - [CHMP3_MOUSE]	2.23515	0.00799201	0.00799201
Chloride intracellular channel protein 6 OS=Mus musculus GN=Clic6 PE=2 SV=1 - [CLIC6_MOUSE]	3.498	1.71365	0.000999001
Coiled-coil domain-containing protein 8 homolog OS=Mus musculus GN=Ccdc8 PE=3 SV=2 - [CCDC8_MOUSE]	1.86693	0.001998	0.001998
Coiled-coil domain-containing protein 9 OS=Mus musculus GN=Ccdc9 PE=2 SV=1 - [CCDC9_MOUSE]	1.37263	0.032967	0.032967
COP9 signalosome complex subunit 7b OS=Mus musculus GN=Cops7b PE=1 SV=1 - [CSN7B_MOUSE]	1.50249	0.013986	0.013986
Crmp1 protein OS=Mus musculus GN=Crmp1 PE=1 SV=1 - [Q6P1J1_MOUSE]	1.34941	0.036963	0.036963
Cyclin-dependent kinase 2-interacting protein OS=Mus musculus GN=Cinp PE=2 SV=1 - [CINP_MOUSE]	1.33145	0.043956	0.043956
Cytochrome c oxidase subunit 7B, mitochondrial OS=Mus musculus GN=Cox7b PE=2 SV=1 - [COX7B_MOUSE]	1.43399	0.034965	0.034965
Death-associated protein 1 OS=Mus musculus GN=Dap PE=1 SV=3 - [DAP1_MOUSE]	1.65336	0.016983	0.016983
Dedicator of cytokinesis protein 11 OS=Mus musculus GN=Dock11 PE=4 SV=1 - [A2AF65_MOUSE]	0.734647	0.046953	0.046953
Desmin OS=Mus musculus GN=Des PE=1 SV=3 - [DESM_MOUSE]	1.5248	0.024975	0.024975
E3 SUMO-protein ligase RanBP2 OS=Mus musculus GN=Ranbp2 PE=1 SV=2 - [RBP2_MOUSE]	1.74983	0.00899101	0.00899101
E3 ubiquitin-protein ligase RNF14 OS=Mus musculus GN=Rnf14 PE=2 SV=2 - [RNF14_MOUSE]	1.40437	0.021978	0.021978
Enhancer of mRNA-decapping protein 4 OS=Mus musculus GN=Edc4 PE=1 SV=1 - [D6RE33_MOUSE]	1.95729	0.011988	0.011988
Epsin-2 (Fragment) OS=Mus musculus GN=Epn2 PE=1 SV=1 - [F7CUV7_MOUSE]	1.52507	0.020979	0.020979
Eukaryotic translation initiation factor 3 subunit H OS=Mus musculus GN=Eif3h PE=1 SV=1 - [EIF3H_MOUSE]	0.694339	0.026973	0.026973
Eukaryotic translation initiation factor 4B OS=Mus musculus GN=Eif4b PE=1 SV=1 - [IF4B_MOUSE]	1.28754	0.027972	0.027972
Exocyst complex component 3 OS=Mus musculus GN=Exoc3 PE=1 SV=2 - [EXOC3_MOUSE]	1.42408	0.041958	0.041958
Fanconi anemia group D2 protein homolog OS=Mus musculus GN=Fancd2 PE=1 SV=2 - [FACD2_MOUSE]	1.28886	0.045954	0.045954
FAS-associated factor 2 (Fragment) OS=Mus musculus GN=Faf2 PE=4 SV=1 - [D3Z2H4_MOUSE]	1.30525	0.048951	0.048951
Fibrillin-1 OS=Mus musculus GN=Fbn1 PE=1 SV=1 - [FBN1_MOUSE]	0.762392	0.148729	0.03996
Fission 1 (Mitochondrial outer membrane) homolog (Yeast), isoform CRA_c OS=Mus musculus GN=Fis1 PE=4 SV=1 - [G3X9U9_MOUSE]	1.29886	0.040959	0.040959
FK506-binding protein 15 OS=Mus musculus GN=Fkbp15 PE=1 SV=2 - [FKB15_MOUSE]	1.33161	0.210676	0.020979
Fn3k protein OS=Mus musculus GN=Fn3k PE=2 SV=1 - [Q6P264_MOUSE]	2.36397	0.00699301	0.00699301
Galectin OS=Mus musculus GN=Pick1 PE=4 SV=1 - [E9QAC6_MOUSE]	0.759487	0.155886	0.045954
Ganglioside-induced differentiation-associated protein 1 OS=Mus musculus GN=Gdap1 PE=1 SV=1 - [GDAP1_MOUSE]	0.793844	0.196624	0.041958
Glucose-fructose oxidoreductase domain-containing protein 1 OS=Mus musculus GN=Gfod1 PE=2 SV=1 - [GFOD1_MOUSE]	1.39488	0.036963	0.036963
Glyceraldehyde-3-phosphate dehydrogenase (Fragment) OS=Mus musculus GN=Gapdh PE=3 SV=1 - [S4R257_MOUSE]	1.64283	0.00899101	0.00899101
Glyceraldehyde-3-phosphate dehydrogenase OS=Mus musculus GN=Gapdh PE=1 SV=2 - [G3P_MOUSE]	1.28207	0.034965	0.034965
Glycerophosphocholine phosphodiesterase GPCPD1 OS=Mus musculus GN=Gpcpd1 PE=1 SV=1 - [B0R058_MOUSE]	0.717726	0.038961	0.038961
Glycylpeptide N-tetradecanoyltransferase OS=Mus musculus GN=Nmt2 PE=2 SV=1 - [Q8CFK1_MOUSE]	1.43637	0.047952	0.047952
Golgi reassembly-stacking protein 2 OS=Mus musculus GN=Gorasp2 PE=4 SV=1 - [A2ATI8_MOUSE]	1.32941	0.036963	0.036963
Golgi to ER traffic protein 4 homolog (Fragment) OS=Mus musculus GN=Get4 PE=4 SV=1 - [D3Z7S0_MOUSE]	1.64396	0.017982	0.017982
Guanylate-binding protein 4 OS=Mus musculus GN=Gbp4 PE=1 SV=1 - [GBP4_MOUSE]	0.769253	0.0275772	0.048951
Heterogeneous nuclear ribonucleoprotein A0 OS=Mus musculus GN=Hnrnpa0 PE=1 SV=1 - [ROA0_MOUSE]	1.24897	0.046953	0.046953
Histone H2AX OS=Mus musculus GN=H2afx PE=1 SV=2 - [H2AX_MOUSE]	1.2656	0.036963	0.036963
Immunoglobulin-binding protein 1 OS=Mus musculus GN=Igbp1 PE=1 SV=1 - [IGBP1_MOUSE]	1.45245	0.010989	0.010989
Isochorismatase domain-containing protein 1 OS=Mus musculus GN=Isoc1 PE=1 SV=1 - [ISOC1_MOUSE]	0.734154	0.032967	0.032967
Isoform 2 of 39S ribosomal protein L38, mitochondrial OS=Mus musculus GN=Mrpl38 - [RM38_MOUSE]	1.995	0.010989	0.010989
Isoform 2 of A-kinase anchor protein 12 OS=Mus musculus GN=Akap12 - [AKA12_MOUSE]	1.70878	0.002997	0.002997
Isoform 2 of Calmodulin-regulated spectrin-associated protein 3 OS=Mus musculus GN=Camsap3 - [CAMP3_MOUSE]	1.87257	0.00899101	0.00899101
Isoform 2 of Casein kinase I isoform delta OS=Mus musculus GN=Csnk1d - [KC1D_MOUSE]	1.6437	0.00899101	0.00899101
Isoform 2 of Fibroblast growth factor 14 OS=Mus musculus GN=Fgf14 - [FGF14_MOUSE]	0.785597	0.256491	0.036963
Isoform 2 of Heterogeneous nuclear ribonucleoprotein F OS=Mus musculus GN=Hnrnpf - [HNRPF_MOUSE]	1.814	0.001998	0.001998
Isoform 2 of Heterogeneous nuclear ribonucleoprotein U-like protein 1 OS=Mus musculus GN=Hnrnpul1 - [HNRL1_MOUSE]	1.59784	0.020979	0.020979
Isoform 2 of High mobility group nucleosome-binding domain-containing protein 3 OS=Mus musculus GN=Hmgn3 - [HMGN3_MOUSE]	1.38638	0.01998	0.01998
Isoform 2 of Nuclear distribution protein nudE-like 1 OS=Mus musculus GN=Ndel1 - [NDEL1_MOUSE]	1.52112	0.018981	0.018981
Isoform 2 of Prostaglandin-H2 D-isomerase OS=Mus musculus GN=Ptgds - [PTGDS_MOUSE]	1.28364	0.037962	0.037962
Isoform 2 of Protein lin-9 homolog OS=Mus musculus GN=Lin9 - [LIN9_MOUSE]	1.36674	0.036963	0.036963
Isoform 2 of Protein phosphatase 1 regulatory subunit 1B OS=Mus musculus GN=Ppp1r1b - [PPR1B_MOUSE]	1.62573	0.00899101	0.00899101
Isoform 2 of Protein SON OS=Mus musculus GN=Son - [SON_MOUSE]	1.27251	0.030969	0.030969
Isoform 2 of Protein TANC1 OS=Mus musculus GN=Tanc1 - [TANC1_MOUSE]	1.3714	0.378849	0.034965
Isoform 2 of Spermatogenesis-defective protein 39 homolog OS=Mus musculus GN=Vipas39 - [SPE39_MOUSE]	3.00331	0.000999001	0.000999001
Isoform 2 of Zinc transporter ZIP12 OS=Mus musculus GN=Slc39a12 - [S39AC_MOUSE]	1.70231	0.01998	0.01998
Isoform 3 of Amyloid beta A4 precursor protein-binding family A member 1 OS=Mus musculus GN=Apba1 - [APBA1_MOUSE]	1.51427	0.010989	0.010989
Isoform 3 of Apoptosis-inducing factor 3 OS=Mus musculus GN=Aifm3 - [AIFM3_MOUSE]	1.40548	0.483555	0.018981
Isoform 3 of Constitutive coactivator of PPAR-gamma-like protein 2 OS=Mus musculus GN=Fam120c - [F120C_MOUSE]	0.605627	0.017982	0.017982
Isoform 3 of Pre-mRNA-processing factor 19 OS=Mus musculus GN=Prpf19 - [PRP19_MOUSE]	1.2863	0.037962	0.037962
Isoform 3 of Prolyl endopeptidase-like OS=Mus musculus GN=Prepl - [PPCEL_MOUSE]	1.53631	0.016983	0.016983
Isoform 3 of Trinucleotide repeat-containing gene 18 protein OS=Mus musculus GN=Tnrc18 - [TNC18_MOUSE]	1.79407	0.002997	0.002997
Isoform 3 of Unconventional myosin-Ic OS=Mus musculus GN=Myo1c - [MYO1C_MOUSE]	1.90147	0.00699301	0.00699301
Isoform 4 of Armadillo repeat protein deleted in velo-cardio-facial syndrome homolog OS=Mus musculus GN=Arvcf - [ARVC_MOUSE]	1.73726	0.015984	0.015984
Isoform 4 of Pleckstrin homology domain-containing family B member 1 OS=Mus musculus GN=Plekhb1 - [PKHB1_MOUSE]	1.48219	0.0381158	0.0569431
Isoform 6 of Serine/threonine-protein kinase WNK1 OS=Mus musculus GN=Wnk1 - [WNK1_MOUSE]	1.32017	0.038961	0.038961
Isoform 7 of Regulating synaptic membrane exocytosis protein 1 OS=Mus musculus GN=Rims1 - [RIMS1_MOUSE]	1.26636	0.048951	0.048951
Isoform Testis-specific of Angiotensin-converting enzyme OS=Mus musculus GN=Ace - [ACE_MOUSE]	1.6607	1.12882	0.003996
Isoform Zeta of Lamina-associated polypeptide 2, isoforms alpha/zeta OS=Mus musculus GN=Tmpo - [LAP2A_MOUSE]	1.34556	0.248415	0.101898
Keratin, type II cytoskeletal 75 OS=Mus musculus GN=Krt75 PE=1 SV=1 - [K2C75_MOUSE]	0.265198	0.213551	0.000999001
Major prion protein OS=Mus musculus GN=Prnp PE=1 SV=2 - [PRIO_MOUSE]	1.29864	0.033966	0.033966
Mannose-1-phosphate guanyltransferase beta OS=Mus musculus GN=Gmppb PE=2 SV=1 - [GMPPB_MOUSE]	0.784312	0.037962	0.037962
MAP7 domain-containing protein 1 (Fragment) OS=Mus musculus GN=Map7d1 PE=1 SV=1 - [F6WF36_MOUSE]	2.68551	0.002997	0.002997
MARCKS-related protein OS=Mus musculus GN=Marcksl1 PE=1 SV=2 - [MRP_MOUSE]	1.36848	0.023976	0.023976
MCG13402, isoform CRA_d OS=Mus musculus GN=Ptbp1 PE=1 SV=1 - [Q8CB58_MOUSE]	1.24024	0.045954	0.045954
MCG16539 OS=Mus musculus GN=Pnmal2 PE=4 SV=1 - [G3X9N3_MOUSE]	1.7297	0.002997	0.002997
MCG18019 OS=Mus musculus GN=Vgf PE=2 SV=1 - [Q0VGU4_MOUSE]	1.32519	0.024975	0.024975
Metallothionein-1 OS=Mus musculus GN=Mt1 PE=1 SV=1 - [MT1_MOUSE]	2.57343	0.002997	0.002997
Metallothionein-3 OS=Mus musculus GN=Mt3 PE=1 SV=1 - [MT3_MOUSE]	1.46259	0.016983	0.016983
Methylthioribose-1-phosphate isomerase (Fragment) OS=Mus musculus GN=Mri1 PE=3 SV=1 - [F8WI95_MOUSE]	1.5695	0.017982	0.017982
Mitochondrial intermediate peptidase OS=Mus musculus GN=Mipep PE=2 SV=1 - [MIPEP_MOUSE]	1.81449	0.001998	0.001998
Myosin-11 OS=Mus musculus GN=Myh11 PE=1 SV=1 - [E9QPE7_MOUSE]	1.42619	0.02997	0.02997
N-acetylaspartate synthetase OS=Mus musculus GN=Nat8l PE=1 SV=1 - [NAT8L_MOUSE]	2.2074	0.001998	0.001998
N-acetylneuraminic acid synthase (Sialic acid synthase) OS=Mus musculus GN=Nans PE=1 SV=1 - [Q99J77_MOUSE]	2.23946	0.001998	0.001998
NAD-dependent protein deacylase sirtuin-5, mitochondrial OS=Mus musculus GN=Sirt5 PE=1 SV=1 - [SIR5_MOUSE]	1.38362	0.035964	0.035964
Nardilysin OS=Mus musculus GN=Nrd1 PE=1 SV=1 - [A6PWC3_MOUSE]	1.27886	0.048951	0.048951
Neuroligin 4-like OS=Mus musculus GN=Nlgn4l PE=1 SV=1 - [NLGN4_MOUSE]	1.76997	0.00999001	0.00999001
Neuromodulin OS=Mus musculus GN=Gap43 PE=1 SV=1 - [NEUM_MOUSE]	1.35586	0.020979	0.020979
NHP2-like protein 1 OS=Mus musculus GN=Nhp2l1 PE=1 SV=4 - [NH2L1_MOUSE]	1.39987	0.028971	0.028971
Non-histone chromosomal protein HMG-17 OS=Mus musculus GN=Hmgn2 PE=1 SV=2 - [HMGN2_MOUSE]	1.55465	0.00899101	0.00899101
Nuclear pore complex-associated intranuclear coiled-coil protein TPR OS=Mus musculus GN=Tpr PE=1 SV=1 - [Q7M739_MOUSE]	1.3168	0.034965	0.034965
Palmdelphin (Fragment) OS=Mus musculus GN=Palmd PE=4 SV=2 - [D3Z486_MOUSE]	1.35528	0.030969	0.030969
Peptidyl-glycine alpha-amidating monooxygenase OS=Mus musculus GN=Pam PE=4 SV=1 - [E9Q704_MOUSE]	1.40912	0.028971	0.028971
Perilipin-3 OS=Mus musculus GN=Plin3 PE=1 SV=1 - [PLIN3_MOUSE]	1.7007	0.00999001	0.00999001
Phosphatidylinositol 5-phosphate 4-kinase type-2 beta OS=Mus musculus GN=Pip4k2b PE=1 SV=1 - [PI42B_MOUSE]	1.24847	0.040959	0.040959
Phosphoinositide phospholipase C OS=Mus musculus GN=Plcg1 PE=1 SV=1 - [A2A4A6_MOUSE]	1.82849	0.012987	0.012987
Phosphoinositide phospholipase C OS=Mus musculus GN=Plch2 PE=1 SV=1 - [H3BIW6_MOUSE]	1.30507	0.022977	0.022977
Phostensin OS=Mus musculus GN=Ppp1r18 PE=1 SV=1 - [PPR18_MOUSE]	2.08356	0.00599401	0.00599401
Pleckstrin-2 OS=Mus musculus GN=Plek2 PE=1 SV=1 - [PLEK2_MOUSE]	0.745256	0.044955	0.044955
Probable G-protein coupled receptor 158 OS=Mus musculus GN=Gpr158 PE=1 SV=2 - [GP158_MOUSE]	1.28674	0.032967	0.032967
Proline-rich transmembrane protein 2 OS=Mus musculus GN=Prrt2 PE=1 SV=1 - [PRRT2_MOUSE]	1.32135	0.028971	0.028971
Proline-rich transmembrane protein 3 OS=Mus musculus GN=Prrt3 PE=1 SV=1 - [PRRT3_MOUSE]	1.75555	0.00599401	0.00599401
Pro-neuropeptide Y OS=Mus musculus GN=Npy PE=1 SV=2 - [NPY_MOUSE]	1.39361	0.022977	0.022977
Proteasomal ubiquitin receptor ADRM1 OS=Mus musculus GN=Adrm1 PE=1 SV=2 - [ADRM1_MOUSE]	1.72376	0.00599401	0.00599401
Protein 1110004F10Rik OS=Mus musculus GN=1110004F10Rik PE=1 SV=1 - [D6RI64_MOUSE]	1.34896	0.031968	0.031968
Protein 1700012B07Rik (Fragment) OS=Mus musculus GN=1700012B07Rik PE=4 SV=2 - [A2AGP8_MOUSE]	1.35165	0.042957	0.042957
Protein 5031439G07Rik OS=Mus musculus GN=5031439G07Rik PE=1 SV=1 - [B1APX2_MOUSE]	1.27497	0.043956	0.043956
Protein archease OS=Mus musculus GN=Zbtb8os PE=4 SV=1 - [B2KGA7_MOUSE]	1.34613	0.028971	0.028971
Protein BUD31 homolog OS=Mus musculus GN=Bud31 PE=4 SV=1 - [E0CX20_MOUSE]	1.24055	0.041958	0.041958
Protein Evi5l OS=Mus musculus GN=Evi5l PE=4 SV=1 - [H3BKQ3_MOUSE]	1.30505	0.045954	0.045954
Protein FAM65A OS=Mus musculus GN=Fam65a PE=1 SV=2 - [FA65A_MOUSE]	1.35236	0.03996	0.03996
Protein Gucy1a2 OS=Mus musculus GN=Gucy1a2 PE=3 SV=1 - [F8VQK3_MOUSE]	1.24924	0.18502	0.045954
Protein kinase C delta-binding protein OS=Mus musculus GN=Prkcdbp PE=1 SV=1 - [PRDBP_MOUSE]	1.42092	0.01998	0.01998
Protein Lmo7 (Fragment) OS=Mus musculus GN=Lmo7 PE=1 SV=1 - [F6TFN2_MOUSE]	1.61509	0.022977	0.022977
Protein Numa1 OS=Mus musculus GN=Numa1 PE=1 SV=1 - [E9Q7G0_MOUSE]	1.36549	0.020979	0.020979
Protein phosphatase 1 regulatory subunit 1A OS=Mus musculus GN=Ppp1r1a PE=2 SV=1 - [PPR1A_MOUSE]	1.28685	0.035964	0.035964
Protein Ppp1r9a OS=Mus musculus GN=Ppp1r9a PE=1 SV=1 - [H3BKQ7_MOUSE]	1.31828	0.032967	0.032967
Protein Slc24a2 (Fragment) OS=Mus musculus GN=Slc24a2 PE=4 SV=2 - [F6RT95_MOUSE]	1.5582	0.015984	0.015984
Protein Srp54c OS=Mus musculus GN=Srp54c PE=3 SV=1 - [E9PXC0_MOUSE]	1.44252	0.016983	0.016983
Putative RNA-binding protein 3 OS=Mus musculus GN=Rbm3 PE=2 SV=1 - [RBM3_MOUSE]	1.25808	0.043956	0.043956
Rab11 family-interacting protein 5 OS=Mus musculus GN=Rab11fip5 PE=1 SV=2 - [RFIP5_MOUSE]	1.48932	0.013986	0.013986
Rab-like protein 6 OS=Mus musculus GN=Rabl6 PE=1 SV=2 - [RABL6_MOUSE]	2.07323	0.00999001	0.00999001
Ras-related protein Rap-1b OS=Mus musculus GN=Rap1b PE=2 SV=2 - [RAP1B_MOUSE]	1.41808	0.018981	0.018981
Ras-specific guanine nucleotide-releasing factor 1 OS=Mus musculus GN=Rasgrf1 PE=1 SV=2 - [RGRF1_MOUSE]	1.39428	0.016983	0.016983
Receptor-type tyrosine-protein phosphatase-like N OS=Mus musculus GN=Ptprn PE=1 SV=2 - [PTPRN_MOUSE]	2.08276	0.002997	0.002997
Rhotekin (Fragment) OS=Mus musculus GN=Rtkn PE=4 SV=1 - [D3Z4N1_MOUSE]	1.40333	0.037962	0.037962
RNA polymerase II-associated protein 3 OS=Mus musculus GN=Rpap3 PE=1 SV=1 - [RPAP3_MOUSE]	1.41167	0.016983	0.016983
Secretogranin-2 OS=Mus musculus GN=Scg2 PE=1 SV=1 - [SCG2_MOUSE]	1.25244	0.041958	0.041958
Selenoprotein W OS=Mus musculus GN=Sepw1 PE=1 SV=3 - [SELW_MOUSE]	1.36302	0.031968	0.031968
Serine beta-lactamase-like protein LACTB, mitochondrial OS=Mus musculus GN=Lactb PE=1 SV=1 - [LACTB_MOUSE]	1.33249	0.02997	0.02997
Serine/arginine repetitive matrix protein 1 (Fragment) OS=Mus musculus GN=Srrm1 PE=4 SV=1 - [F6T4M4_MOUSE]	0.658828	0.018981	0.018981
Serine/arginine-rich-splicing factor 10 OS=Mus musculus GN=Srsf10 PE=1 SV=1 - [Q3TFP0_MOUSE]	1.30967	0.024975	0.024975
SH3 domain-binding glutamic acid-rich-like protein 3 OS=Mus musculus GN=Sh3bgrl3 PE=1 SV=1 - [SH3L3_MOUSE]	1.49284	0.00999001	0.00999001
Signal peptidase complex catalytic subunit SEC11C OS=Mus musculus GN=Sec11c PE=2 SV=3 - [SC11C_MOUSE]	1.75721	0.00699301	0.00699301
SNW domain-containing protein 1 OS=Mus musculus GN=Snw1 PE=1 SV=3 - [SNW1_MOUSE]	1.23435	0.048951	0.048951
Solute carrier family 12 member 2 OS=Mus musculus GN=Slc12a2 PE=1 SV=2 - [S12A2_MOUSE]	1.29578	0.028971	0.028971
Solute carrier family 35 member F1 OS=Mus musculus GN=Slc35f1 PE=2 SV=1 - [S35F1_MOUSE]	1.8201	0.015984	0.015984
TBC1 domain family member 17 OS=Mus musculus GN=Tbc1d17 PE=2 SV=1 - [I6L974_MOUSE]	1.5618	0.013986	0.013986
T-lymphoma invasion and metastasis-inducing protein 1 (Fragment) OS=Mus musculus GN=Tiam1 PE=4 SV=1 - [J3QMH1_MOUSE]	1.56189	0.011988	0.011988
Trafficking protein particle complex subunit 6B OS=Mus musculus GN=Trappc6b PE=2 SV=1 - [TPC6B_MOUSE]	1.42262	0.018981	0.018981
Transgelin OS=Mus musculus GN=Tagln PE=1 SV=3 - [TAGL_MOUSE]	1.26284	0.682223	0.036963
Transthyretin OS=Mus musculus GN=Ttr PE=1 SV=1 - [TTHY_MOUSE]	1.52969	0.422404	0.014985
Tropomyosin 1, alpha, isoform CRA_j OS=Mus musculus GN=Tpm1 PE=3 SV=1 - [G5E8R1_MOUSE]	1.86487	0.00799201	0.00799201
Tropomyosin beta chain OS=Mus musculus GN=Tpm2 PE=3 SV=1 - [A2AIM4_MOUSE]	1.41109	0.813868	0.014985
Type I inositol 3,4-bisphosphate 4-phosphatase OS=Mus musculus GN=Inpp4a PE=4 SV=1 - [D3YTM1_MOUSE]	1.5835	0.017982	0.017982
UBX domain-containing protein 2B OS=Mus musculus GN=Ubxn2b PE=1 SV=2 - [UBX2B_MOUSE]	1.33278	0.027972	0.027972
UBX domain-containing protein 8 OS=Mus musculus GN=Ubxn8 PE=2 SV=1 - [Q3TTF2_MOUSE]	0.675953	0.031968	0.031968
Uncharacterized protein C19orf52 homolog OS=Mus musculus PE=2 SV=1 - [CS052_MOUSE]	1.30502	0.02997	0.02997
Uncharacterized protein KIAA1671 OS=Mus musculus GN=Kiaa1671 PE=2 SV=1 - [K1671_MOUSE]	1.35409	0.025974	0.025974
Vacuolar protein sorting-associated protein 33A OS=Mus musculus GN=Vps33a PE=1 SV=2 - [VP33A_MOUSE]	1.65626	0.002997	0.002997
Vesicle-associated membrane protein, associated protein B and C OS=Mus musculus GN=Vapb PE=2 SV=1 - [Q8BH80_MOUSE]	1.58768	0.012987	0.012987
Voltage-dependent N-type calcium channel subunit alpha-1B OS=Mus musculus GN=Cacna1b PE=1 SV=1 - [A2AIS0_MOUSE]	1.38094	0.026973	0.026973
YTH domain-containing family protein 2 OS=Mus musculus GN=Ythdf2 PE=2 SV=1 - [YTHD2_MOUSE]	1.44085	0.030969	0.030969
